# Supplementary material for: The Extraction Using Deep Eutectic Solvents and Evaluation of Tea Saponin
Source: Biology (Basel). 2024 Jun 14;13(6):438. doi: 10.3390/biology13060438 (PMC11201205; doi:10.3390/biology13060438)
Supplement: Supplementary file 1 [file biology-13-00438-s001.zip]

Archive with 1 entries (1 files):
- biology-3020740-supplementary.pdf
